# Supplementary material for: Causal effect of atrial fibrillation/flutter on chronic kidney disease: A bidirectional two-sample Mendelian randomization study
Source: PLoS One. 2021 Dec 13;16(12):e0261020. doi: 10.1371/journal.pone.0261020 (PMC8668124; doi:10.1371/journal.pone.0261020)
Supplement: S1 File — (XLSX) [file pone.0261020.s005.xlsx]

## Sheet: Supplementary Table 1
Supplementary Table 1.
The characteristics of all the SNPs included in MR analyses estimating the causal effect of the risk of AF/F (exposure) on the change of eGFR (outcome1) and the risk of CKD (outcome2).
					Beta			SE			EAF			P-value	sample size			R²			F-statistic			Steiger direction		MR-PRESSO outlier		possible pleiotropic effects of the SNP for the exposure
	SNP	Chr	EA	OA	exposure	outcome1	outcome2	exposure	outcome1	outcome2	exposure	outcome1	outcome2	exposure	exposure	outcome1	outcome2	exposure	outcome1	outcome2	exposure	palindromic	ambiguous	outcome1	outcome2	outcome1	outcome2	on other diseases and traits
1	rs10479177	5	G	A	0.00152985	-0.000773	0.0014	0.000245481	0.0003729	0.0099	0.317038	0.31	0.31	4.60002e-10	463010	566794	444793	8.38825e-05	7.58826e-06	4.57225e-08	38.8415	FALSE	FALSE	TRUE	TRUE	No	No	NA
2	rs10850315	12	T	G	0.00223267	-0.000833	0.0279	0.000265769	0.0003962	0.0108	0.747869	0.73	0.72	4.40048e-17	463010	524202	402682	0.000152423	8.4355e-06	1.67078e-05	70.5838	FALSE	FALSE	TRUE	TRUE	No	No	NA
3	rs11773845	7	A	C	0.00207481	-0.000337	0.0141	0.000232264	0.0003483	0.0093	0.590585	0.59	0.59	4.10015e-19	463010	567293	444804	0.000172347	1.64523e-06	5.1486e-06	79.8116	FALSE	FALSE	TRUE	TRUE	No	No	NA
4	rs11815048	10	A	G	0.00231208	0.000736	-0.017	0.000322935	0.0004924	0.0131	0.14823	0.16	0.17	8.10028e-13	463010	519521	398001	0.00011071	4.3024e-06	4.22725e-06	51.2651	FALSE	FALSE	TRUE	TRUE	No	No	NA
5	rs12642151	4	A	C	0.00272289	-2.1e-05	-0.0002	0.000264139	0.0004068	0.0114	0.25063	0.25	0.24	6.4003e-25	463010	525153	402682	0.000229512	5.05713e-09	4.72033e-10	106.29	FALSE	FALSE	TRUE	TRUE	No	No	NA
6	rs34283499	6	T	C	-0.00138379	0.000343	-0.0019	0.000239655	0.000369	0.01	0.350069	0.35	0.36	7.69999e-09	463010	525153	402682	7.20074e-05	1.64402e-06	8.4559e-08	33.3424	FALSE	FALSE	TRUE	TRUE	No	No	NA
7	rs35176054	10	A	T	0.00289691	0.000903	-0.0205	0.000351608	0.0005233	0.0143	0.123331	0.13	0.13	1.69981e-16	463010	525153	402682	0.00014661	5.67304e-06	5.11846e-06	67.8913	TRUE	FALSE	TRUE	TRUE	No	No	Height
8	rs3947581	4	A	T	-0.00173888	0.000377	-0.0242	0.000235074	0.0003609	0.0099	0.617608	0.62	0.62	1.39991e-13	463010	525153	402682	0.000118179	2.07362e-06	1.47483e-05	54.7242	TRUE	FALSE	TRUE	TRUE	No	No	NA
9	rs4245712	1	G	T	-0.00144466	-0.000126	0.0005	0.000229772	0.0003528	0.0098	0.552271	0.56	0.56	3.2e-10	463010	525153	402682	8.53781e-05	2.43402e-07	6.88747e-09	39.5341	FALSE	FALSE	TRUE	TRUE	No	No	NA
10	rs445754	14	T	G	0.00174841	7.2e-05	-0.0002	0.000271313	0.0004192	0.0115	0.232449	0.23	0.23	1.2e-10	463010	525153	402682	8.96923e-05	5.57837e-08	1.04932e-09	41.532	FALSE	FALSE	TRUE	TRUE	No	No	NA
11	rs56181519	2	T	C	-0.00199902	0.000704	0.0012	0.000263876	0.0004017	0.0108	0.254686	0.27	0.28	3.59998e-14	463010	524202	402682	0.000123949	5.86506e-06	2.93702e-08	57.3966	FALSE	FALSE	TRUE	TRUE	No	No	NA
12	rs6426987	1	A	C	0.00225231	-0.000154	0.0084	0.000239531	0.0003673	0.0097	0.348993	0.34	0.34	5.30029e-21	463010	558234	440290	0.00019096	3.13092e-07	1.68896e-06	88.4329	FALSE	FALSE	TRUE	TRUE	No	No	NA
13	rs6574343	14	T	C	0.00196479	0.000287	0.015	0.000311457	0.000494	0.0128	0.162541	0.16	0.16	2.80001e-10	463010	543222	439433	8.595e-05	6.19316e-07	3.1311e-06	39.7989	FALSE	FALSE	TRUE	TRUE	No	No	NA
14	rs6843082	4	A	G	-0.00652149	0.00079	-0.0292	0.000286453	0.0004207	0.0112	0.803023	0.78	0.78	9.90832e-115	463010	560721	440290	0.00111943	6.29534e-06	1.55373e-05	518.885	FALSE	FALSE	TRUE	TRUE	No	No	Cardioembolic stroke, Stroke ischemic
15	rs7140396	14	A	G	0.00156869	-0.000212	-0.0057	0.000257243	0.0004093	0.0112	0.272358	0.3	0.29	1.09999e-09	463010	499849	392866	8.0315e-05	5.37282e-07	6.64108e-07	37.1895	FALSE	FALSE	TRUE	TRUE	No	No	NA
16	rs72700114	1	C	G	0.00416709	0.000918	0.0075	0.000442245	0.0006955	0.0185	0.074358	0.076	0.076	4.40048e-21	463010	525153	402682	0.000191756	3.31993e-06	4.05905e-07	88.8017	TRUE	FALSE	TRUE	TRUE	No	No	NA
17	rs7853195	9	C	G	0.00139047	-0.000253	0.0155	0.000231371	0.000348	0.0093	0.421733	0.42	0.41	1.89998e-09	463010	567375	444887	7.80037e-05	9.27885e-07	6.30806e-06	36.1191	TRUE	TRUE	TRUE	TRUE	No	No	NA
18	rs78907918	11	C	T	0.00247771	-0.000827	0.0374	0.000423218	0.0007046	0.0189	0.079896	0.08	0.08	4.79999e-09	463010	507173	401825	7.40257e-05	2.71636e-06	9.72878e-06	34.277	FALSE	FALSE	TRUE	TRUE	No	No	NA
19	rs796427	10	A	C	0.00130869	0.001429	-0.0052	0.000235996	0.0003506	0.0093	0.373259	0.39	0.4	2.90001e-08	463010	567421	444932	6.64162e-05	2.92887e-05	7.04754e-07	30.7533	FALSE	FALSE	TRUE	TRUE	Yes	No	Hand grip strength, Impedance of arm, Years of educational attainment
20	rs879324	16	A	G	0.00344398	-0.000804	0.0115	0.000304511	0.00045	0.0119	0.168834	0.18	0.18	1.20005e-29	463010	560721	440290	0.000276264	5.6887e-06	2.10495e-06	127.948	FALSE	FALSE	TRUE	TRUE	No	No	Cardioembolic stroke, Stroke ischemic
	Abbreviations: AF/F, atrial fibrillation/flutter; Chr, chromosome; CKD, chronic kidney disease; EA, effect allele; EAF, effect allele frequency; eGFR, serum creatinine-based estimated glomerular filtration rate; MR, Mendelian randomization; NA, not available; OA, other allele; SE, standard error; SNP, single nucleptide polymorphism.

## Sheet: Supplemantary Table 2
Supplementary Table 2.
The characteristics of all the SNPs included in MR analysis estimating the causal effect of the change of eGFR (exposure) on the risk of AF/F (outcome).
					Beta		SE		EAF		P-value	sample size		R²		F-statistic			Steiger	MR-PRESSO	target_SNP	proxy_SNP	target_EA	target_OA	proxy_EA	proxy_OA	possible pleiotropic effects of the SNP for the exposure
	SNP	Chr	EA	OA	exposure	outcome	exposure	outcome	exposure	outcome	exposure	exposure	outcome	exposure	outcome	exposure	palindromic	ambiguous	direction	outlier	outcome	outcome	outcome	outcome	outcome	outcome	on other diseases and traits
1	rs10159261	1	T	G	-0.003774	1.6e-05	0.00038	0.000246311	0.31	0.312729	3e-23	525153	463010	0.000187789	8.4926e-09	98.6359	FALSE	FALSE	TRUE	No	NA	NA	NA	NA	NA	NA	NA
2	rs10254101	7	T	C	-0.006791	-9.39e-05	0.0003961	0.000252424	0.28	0.287938	6.9e-66	553766	463010	0.000530519	2.98651e-07	293.938	FALSE	FALSE	TRUE	No	NA	NA	NA	NA	NA	NA	High blood pressure, Red blood cell count
3	rs1028455	14	A	T	0.002062	0.000123537	0.0003669	0.000243661	0.33	0.328763	1.9e-08	567168	463010	5.5686e-05	5.61923e-07	31.585	TRUE	FALSE	TRUE	No	NA	NA	NA	NA	NA	NA	NA
4	rs1047891	2	A	C	-0.006515	0.000240351	0.0003852	0.000245481	0.31	0.315766	3.6e-64	524202	463010	0.000545407	2.04942e-06	286.058	FALSE	FALSE	TRUE	No	NA	NA	NA	NA	NA	NA	High density lipoprotein, Mean corpuscular volume, Systolic blood pressure, etc.
5	rs1055256	10	A	G	0.002521	0.000226781	0.0003472	0.000230888	0.43	0.425714	3.9e-13	561828	463010	9.38301e-05	2.04942e-06	52.7211	FALSE	FALSE	TRUE	No	NA	NA	NA	NA	NA	NA	Body fat percentage, Whole body fat mass
6	rs10821905	10	A	G	0.003866	0.000533369	0.000445	0.000299233	0.19	0.179684	3.7e-18	561828	463010	0.00013432	6.84661e-06	75.4748	FALSE	FALSE	TRUE	No	NA	NA	NA	NA	NA	NA	Serfum urate
7	rs10846157	12	A	C	-0.003612	0.000168632	0.0004367	0.00028462	0.81	0.796985	1.3e-16	567443	463010	0.000120546	7.71729e-07	68.4113	FALSE	FALSE	TRUE	No	NA	NA	NA	NA	NA	NA	NA
8	rs10857788	1	A	G	0.002971	2.67e-05	0.0003713	0.000250315	0.69	0.70386	1.2e-15	567396	463010	0.000112829	2.75972e-08	64.0256	FALSE	FALSE	TRUE	No	NA	NA	NA	NA	NA	NA	Impedance of whole body, Qualifications: college or university degree
9	rs10865189	2	C	G	0.002534	0.000391672	0.0003555	0.000229332	0.47	0.485281	1e-12	525153	463010	9.674e-05	6.28623e-06	50.808	TRUE	TRUE	TRUE	No	NA	NA	NA	NA	NA	NA	Diastolic blood pressure
10	rs11062167	12	A	G	-0.004179	-8.63e-05	0.0003444	0.000229251	0.53	0.534726	7.1e-34	567083	463010	0.000259573	2.98651e-07	147.237	FALSE	FALSE	TRUE	No	NA	NA	NA	NA	NA	NA	NA
11	rs11071738	15	T	C	-0.00249	-0.000477582	0.0003452	0.000229133	0.53	0.525979	5.5e-13	567124	463010	9.17359e-05	9.3959e-06	52.0302	FALSE	FALSE	TRUE	No	NA	NA	NA	NA	NA	NA	Mouth or teeth dental problems: dentures, Mean platelet volume
12	rs112880707	22	T	C	0.005647	-0.000479258	0.0005731	0.000396935	0.11	0.090987	6.7e-23	519421	463010	0.000186885	3.11195e-06	97.0897	FALSE	FALSE	TRUE	No	NA	NA	NA	NA	NA	NA	Impedance of whole body
13	rs1145077	15	T	G	-0.008632	9.19e-06	0.0003526	0.000235816	0.38	0.373291	2.3e-132	566349	463010	0.0010571	3.05477e-09	599.317	FALSE	FALSE	TRUE	No	NA	NA	NA	NA	NA	NA	Impedance of whole body
14	rs11694902	2	A	G	0.004132	-0.000552888	0.000503	0.000329491	0.14	0.139366	2.1e-16	566391	463010	0.000119129	6.09418e-06	67.4813	FALSE	FALSE	TRUE	No	NA	NA	NA	NA	NA	NA	Red blood cell count
15	rs117113238	12	A	G	0.003939	0.000912458	0.0006099	0.000407858	0.09	0.086368	1.1e-10	524202	463010	7.95649e-05	1.08504e-05	41.7112	FALSE	FALSE	TRUE	No	NA	NA	NA	NA	NA	NA	NA
16	rs11755724	6	A	G	0.002746	0.000141218	0.0003696	0.000236979	0.36	0.365564	1.1e-13	513866	463010	0.000107409	7.71729e-07	55.1995	FALSE	FALSE	TRUE	No	NA	NA	NA	NA	NA	NA	Serum urate, Waist hip ratio
17	rs11914389	3	T	C	0.003039	-0.000228893	0.0003472	0.00023089	0.43	0.439061	2.1e-18	566492	463010	0.000135223	2.13591e-06	76.6126	FALSE	FALSE	TRUE	No	NA	NA	NA	NA	NA	NA	Impedance of whole body
18	rs11919484	3	T	G	-0.002321	0.000104442	0.0003711	0.000247249	0.31	0.310321	4e-10	564951	463010	6.92353e-05	3.92222e-07	39.1171	FALSE	FALSE	TRUE	No	NA	NA	NA	NA	NA	NA	NA
19	rs12163971	5	A	C	-0.003229	8.58e-05	0.0004663	0.000307732	0.16	0.164712	4.3e-12	567456	463010	8.4496e-05	1.68503e-07	47.9517	FALSE	FALSE	TRUE	No	NA	NA	NA	NA	NA	NA	NA
20	rs12207180	6	A	T	-0.008522	-0.000148343	0.0005373	0.000341177	0.12	0.131074	1.2e-56	567251	463010	0.000443283	4.1797e-07	251.564	TRUE	FALSE	TRUE	No	NA	NA	NA	NA	NA	NA	Coronary artery disease
21	rs12313306	12	T	C	0.003096	5.53e-05	0.0004007	0.000266756	0.25	0.239737	1.1e-14	567381	463010	0.000105207	8.80351e-08	59.6983	FALSE	FALSE	TRUE	No	NA	NA	NA	NA	NA	NA	Coronary artery disease, Treatment with allopurinol
22	rs12377027	9	A	G	-0.002676	-0.000683217	0.0004645	0.000296043	0.82	0.814541	8.4e-09	525153	463010	6.31957e-05	1.15046e-05	33.1894	FALSE	FALSE	TRUE	No	NA	NA	NA	NA	NA	NA	NA
23	rs12509595	4	T	C	-0.003164	-0.000707478	0.0003861	0.0002515	0.7	0.708489	2.5e-16	525153	463010	0.000127859	1.70965e-05	67.154	FALSE	FALSE	TRUE	No	NA	NA	NA	NA	NA	NA	Coronary artery disease, Red blood cell count, Systolic blood pressure
24	rs12520984	5	C	G	0.002192	0.000234588	0.0003671	0.000246225	0.33	0.313172	2.4e-09	566327	463010	6.29532e-05	1.96634e-06	35.6542	TRUE	FALSE	TRUE	No	NA	NA	NA	NA	NA	NA	NA
25	rs1268168	6	A	G	0.002699	-7.39e-05	0.0003623	0.000243539	0.35	0.345101	9.4e-14	566474	463010	9.79595e-05	2.01547e-07	55.4968	FALSE	FALSE	TRUE	No	NA	NA	NA	NA	NA	NA	Waist circumference, Weight, Whole body fat mass
26	rs12736457	1	C	G	0.0056	0.000496644	0.0005227	0.000341003	0.87	0.871162	8.8e-27	567396	463010	0.000202254	4.47561e-06	114.781	TRUE	FALSE	TRUE	No	NA	NA	NA	NA	NA	NA	Impedance of whole body
27	rs131263	22	T	C	0.002338	0.000232146	0.0004231	0.000232316	0.39	0.40944	3.3e-08	428972	463010	7.11776e-05	2.13591e-06	30.5352	FALSE	FALSE	TRUE	No	rs131263	rs140124	T	C	C	G	Lymphocyte percentage of white cells, Neutrophil percentage of white cells
28	rs13157326	5	A	G	-0.002706	0.000522253	0.0003877	0.00023162	0.48	0.465659	2.9e-12	528332	463010	9.2197e-05	1.10032e-05	48.715	FALSE	FALSE	TRUE	No	NA	NA	NA	NA	NA	NA	Red blood cell count
29	rs1321917	9	C	G	-0.002511	1.24e-05	0.0003493	0.000232603	0.4	0.408028	6.6e-13	567419	463010	9.10653e-05	5.4327e-09	51.6767	TRUE	FALSE	TRUE	No	NA	NA	NA	NA	NA	NA	Hand grip strength, Peak expiratory flow, Whole body fat-free mass
30	rs1362800	5	T	C	-0.005325	3.26e-06	0.0003482	0.000232282	0.42	0.412702	8.5e-53	566045	463010	0.000413001	3.39277e-10	233.873	FALSE	FALSE	TRUE	No	NA	NA	NA	NA	NA	NA	Heel bone mineral density, Whole body fat-free mass
31	rs1397764	3	A	G	0.004656	-0.000160916	0.000384	0.000257967	0.28	0.268808	7.8e-34	567344	463010	0.000259062	8.51802e-07	147.015	FALSE	FALSE	TRUE	No	NA	NA	NA	NA	NA	NA	NA
32	rs1509117	20	A	T	0.002513	5.82e-05	0.0004	0.000256676	0.3	0.294616	3.3e-10	525153	463010	7.5153e-05	1.11827e-07	39.4697	TRUE	FALSE	TRUE	No	NA	NA	NA	NA	NA	NA	NA
33	rs1533059	8	A	G	0.002765	-0.000457047	0.0003603	0.00023017	0.47	0.466691	1.7e-14	524665	463010	0.000112236	8.52112e-06	58.8925	FALSE	FALSE	TRUE	No	NA	NA	NA	NA	NA	NA	Body mass index, Peak expiratory flow, Systolic blood pressure, etc.
34	rs1541937	11	A	C	-0.002948	-0.000570303	0.0003877	0.000259278	0.73	0.737527	2.9e-14	567330	463010	0.000101902	1.04275e-05	57.8178	FALSE	FALSE	TRUE	No	NA	NA	NA	NA	NA	NA	NA
35	rs154656	16	A	T	-0.003079	-1.29e-05	0.0003497	0.000231099	0.44	0.42443	1.3e-18	561694	463010	0.000137997	5.4327e-09	77.5223	TRUE	TRUE	TRUE	No	NA	NA	NA	NA	NA	NA	Hematocrit, High blood pressure
36	rs1548945	2	T	C	0.003679	-0.000261901	0.0003591	0.000232706	0.41	0.418453	1.3e-24	522703	463010	0.000200764	2.74024e-06	104.961	FALSE	FALSE	TRUE	No	NA	NA	NA	NA	NA	NA	Impedance of whole body, Trunk fat-free mass
37	rs1635404	16	T	G	-0.002429	0.000379037	0.000384	0.000247796	0.7	0.695285	2.5e-10	556419	463010	7.19051e-05	4.9513e-06	40.0121	FALSE	FALSE	TRUE	No	NA	NA	NA	NA	NA	NA	NA
38	rs17050272	2	A	G	-0.002161	-0.00052506	0.0003562	0.000232138	0.43	0.409331	1.3e-09	556419	463010	6.61441e-05	1.10032e-05	36.8061	FALSE	FALSE	TRUE	No	NA	NA	NA	NA	NA	NA	Serum urate
39	rs17152083	7	C	G	-0.004237	-0.000170797	0.000576	0.000402067	0.11	0.088578	1.9e-13	567448	463010	9.53464e-05	3.92222e-07	54.1091	TRUE	FALSE	TRUE	No	NA	NA	NA	NA	NA	NA	Impedance of whole body
40	rs17184313	14	T	C	-0.002809	-0.000324822	0.0004587	0.000293852	0.18	0.184504	9.1e-10	556096	463010	6.74321e-05	2.62791e-06	37.5011	FALSE	FALSE	TRUE	No	NA	NA	NA	NA	NA	NA	Body fat percentage, Forced vital capacity, White blood cell count
41	rs1719934	18	A	G	0.002806	-0.000508878	0.0003444	0.000229584	0.54	0.524406	3.7e-16	567179	463010	0.000117025	1.0563e-05	66.3816	FALSE	FALSE	TRUE	No	NA	NA	NA	NA	NA	NA	NA
42	rs17216707	20	T	C	-0.005238	2.46e-06	0.0004512	0.000296026	0.8	0.809827	3.7e-31	524202	463010	0.000257029	3.39277e-10	134.769	FALSE	FALSE	TRUE	No	NA	NA	NA	NA	NA	NA	NA
43	rs1757915	1	A	G	0.002044	1.66e-05	0.0003625	0.00023845	0.35	0.35628	1.7e-08	558234	463010	5.69514e-05	1.22364e-08	31.7939	FALSE	FALSE	TRUE	No	NA	NA	NA	NA	NA	NA	Granulocyte count, Reticulocyte count, Systolic blood pressure
44	rs1887252	1	C	G	-0.002889	-0.000267578	0.0003584	0.000238244	0.64	0.635139	7.4e-16	567089	463010	0.000114567	2.74024e-06	64.9767	TRUE	FALSE	TRUE	No	NA	NA	NA	NA	NA	NA	NA
45	rs1913641	8	T	G	-0.002001	7.55e-05	0.0003418	0.000228406	0.48	0.479755	4.8e-09	567381	463010	6.04017e-05	2.3785e-07	34.2727	FALSE	FALSE	TRUE	No	NA	NA	NA	NA	NA	NA	Serum urate
46	rs1994887	15	A	C	-0.002361	-5.23e-06	0.0003954	0.000259492	0.28	0.268446	2.3e-09	561828	463010	6.34582e-05	1.35732e-09	35.6547	FALSE	FALSE	TRUE	No	NA	NA	NA	NA	NA	NA	NA
47	rs2039424	9	A	G	0.004828	7.07e-05	0.0003613	0.000235756	0.62	0.620064	9.7e-41	553427	463010	0.000322551	2.01547e-07	178.565	FALSE	FALSE	TRUE	No	NA	NA	NA	NA	NA	NA	NA
48	rs2068888	10	A	G	-0.002622	0.000398305	0.0003496	0.000229341	0.45	0.450556	6.3e-14	558234	463010	0.000100754	6.53294e-06	28.8621	FALSE	FALSE	TRUE	No	NA	NA	NA	NA	NA	NA	Platelet count, Triglyceride levels
49	rs223471	4	C	G	0.002823	0.000341978	0.0003643	0.000242681	0.34	0.331282	9.1e-15	567311	463010	0.000105837	4.26389e-06	60.0485	TRUE	FALSE	TRUE	No	NA	NA	NA	NA	NA	NA	High blood pressure, Impedance of arm
50	rs2235826	20	A	T	-0.003281	-0.00014301	0.000452	0.000295989	0.81	0.813911	3.9e-13	524046	463010	0.000100536	5.01199e-07	52.6907	TRUE	FALSE	TRUE	No	NA	NA	NA	NA	NA	NA	NA
51	rs2244237	21	T	G	0.00268	-0.000206019	0.0004128	0.00027258	0.22	0.230376	8.4e-11	567404	463010	7.42789e-05	1.23248e-06	42.1491	FALSE	FALSE	TRUE	No	NA	NA	NA	NA	NA	NA	NA
52	rs2273684	20	T	G	0.0033	-7.39e-05	0.0003482	0.000231436	0.54	0.553916	2.6e-21	557746	463010	0.000161014	2.19286e-07	89.8191	FALSE	FALSE	TRUE	No	NA	NA	NA	NA	NA	NA	Hand grip strength, Hip circumference, Weight
53	rs2411192	17	A	T	-0.002403	0.000330179	0.0003491	0.000232506	0.59	0.591824	5.8e-12	567160	463010	8.35345e-05	4.26389e-06	47.3812	TRUE	FALSE	TRUE	No	NA	NA	NA	NA	NA	NA	Body fat percentage, Body mass index
54	rs2440165	17	T	C	0.004124	6.88e-05	0.0003691	0.000235586	0.61	0.612713	5.6e-29	519744	463010	0.000240135	1.84625e-07	124.838	FALSE	FALSE	TRUE	No	NA	NA	NA	NA	NA	NA	Lymphocyte count
55	rs2490391	1	A	C	-0.002497	5.22e-06	0.0003461	0.000229871	0.46	0.450852	5.5e-13	561667	463010	9.26648e-05	1.35732e-09	52.0514	FALSE	FALSE	TRUE	No	NA	NA	NA	NA	NA	NA	Diastolic blood pressure
56	rs2581820	3	A	G	0.002577	-0.000253977	0.0003999	0.000268509	0.25	0.238799	1.2e-10	567136	463010	7.32162e-05	1.96634e-06	41.5264	FALSE	FALSE	TRUE	No	NA	NA	NA	NA	NA	NA	Worrier or anxious feelings
57	rs2634675	12	A	G	0.002807	-0.000648728	0.0003889	0.000229795	0.46	0.446327	5.3e-13	528215	463010	9.86178e-05	1.71771e-05	52.0963	FALSE	FALSE	TRUE	No	NA	NA	NA	NA	NA	NA	Sitting height
58	rs267738	1	T	G	-0.005007	0.000321987	0.0004211	0.000275888	0.79	0.780506	1.3e-32	558035	463010	0.000253287	2.98178e-06	141.378	FALSE	FALSE	TRUE	No	NA	NA	NA	NA	NA	NA	Forced vital capacity, HbA1c, Reticulocyte count
59	rs281380	19	T	C	-0.002217	-0.00057531	0.0003691	0.000237647	0.63	0.641311	1.9e-09	516594	463010	6.98335e-05	1.27782e-05	36.0779	FALSE	FALSE	TRUE	No	NA	NA	NA	NA	NA	NA	Alkaline phosphatase, Self-reported high cholesterol
60	rs2823139	21	A	G	-0.002714	4.57e-05	0.0003648	0.000242817	0.34	0.337433	1e-13	558271	463010	9.91338e-05	7.72466e-08	55.3488	FALSE	FALSE	TRUE	No	NA	NA	NA	NA	NA	NA	Hematocrit, High blood pressure
61	rs28404308	9	A	T	0.002727	0.00034457	0.0004545	0.000237332	0.62	0.636859	2e-09	371836	463010	9.68075e-05	4.47561e-06	35.9998	TRUE	FALSE	TRUE	No	NA	NA	NA	NA	NA	NA	Reticulocyte count
62	rs2954017	8	T	C	0.002635	-3.55e-05	0.000397	0.000228588	0.46	0.480599	3.2e-11	487087	463010	9.04346e-05	4.92253e-08	44.0533	FALSE	FALSE	TRUE	No	NA	NA	NA	NA	NA	NA	Coronary artery disease, Hip circumference, Red blood cell count, etc.
63	rs2971880	2	A	T	-0.002598	-0.000364971	0.0003502	0.000233015	0.4	0.400502	1.2e-13	566106	463010	9.72089e-05	5.22088e-06	55.0357	TRUE	FALSE	TRUE	No	NA	NA	NA	NA	NA	NA	Heel bone mineral density
64	rs2974751	19	A	C	0.001931	0.000119243	0.0003542	0.000231762	0.41	0.410646	4.959e-08	561829	463010	5.28981e-05	5.61923e-07	29.7212	FALSE	FALSE	TRUE	No	NA	NA	NA	NA	NA	NA	Red blood cell count
65	rs2976178	8	C	G	-0.002668	-0.000151367	0.0003972	0.000268036	0.75	0.761678	1.9e-11	567068	463010	7.95579e-05	6.96926e-07	45.1182	TRUE	FALSE	TRUE	No	NA	NA	NA	NA	NA	NA	NA
66	rs34861762	8	T	C	-0.004293	-0.000211469	0.0003462	0.000231692	0.42	0.413164	2.6e-35	567388	463010	0.000270938	1.80967e-06	153.768	FALSE	FALSE	TRUE	No	NA	NA	NA	NA	NA	NA	NA
67	rs34966560	1	T	C	-0.00238	1.58e-05	0.0003749	0.000242	0.32	0.335456	2.2e-10	525153	463010	7.67368e-05	8.4926e-09	40.3015	FALSE	FALSE	TRUE	No	NA	NA	NA	NA	NA	NA	NA
68	rs35320690	3	T	C	-0.002544	0.000905664	0.0003838	0.000255953	0.72	0.724796	3.4e-11	566272	463010	7.75828e-05	2.70662e-05	43.9362	FALSE	FALSE	TRUE	No	NA	NA	NA	NA	NA	NA	Body mass index
69	rs35636653	20	T	C	0.0021	-0.000416228	0.0003599	0.000235928	0.36	0.374546	5.3e-09	567370	463010	6.00043e-05	6.70849e-06	34.0466	FALSE	FALSE	TRUE	No	NA	NA	NA	NA	NA	NA	NA
70	rs35662455	17	C	G	0.00303	-0.000106934	0.0005462	0.000357253	0.88	0.883711	2.9e-08	563810	463010	5.4579e-05	2.01547e-07	30.7737	TRUE	FALSE	TRUE	No	NA	NA	NA	NA	NA	NA	NA
71	rs35669853	2	A	G	0.002559	2.78e-05	0.0004375	0.000289394	0.19	0.192979	4.9e-09	567395	463010	6.02938e-05	2.17857e-08	34.2124	FALSE	FALSE	TRUE	No	NA	NA	NA	NA	NA	NA	Lymphocyte count, Platelet count
72	rs3757387	7	T	C	0.002914	-1.13e-05	0.0003555	0.000229417	0.55	0.545915	2.5e-16	525153	463010	0.000127926	5.4327e-09	67.189	FALSE	FALSE	TRUE	No	NA	NA	NA	NA	NA	NA	Primary biliary cirrhosis, Rheumatoid arthritis, Systemic lupus erythematosus, etc.
73	rs3774726	3	T	C	-0.002341	4.02e-05	0.0003771	0.000245719	0.32	0.316412	5.4e-10	524202	463010	7.35122e-05	5.7848e-08	38.5379	FALSE	FALSE	TRUE	No	NA	NA	NA	NA	NA	NA	NA
74	rs3775932	4	A	C	-0.001991	0.00114542	0.0003497	0.000228876	0.5	0.493266	1.2e-08	525153	463010	6.17218e-05	5.40896e-05	32.4153	FALSE	FALSE	TRUE	Yes	NA	NA	NA	NA	NA	NA	Treatment with allopurinol
75	rs3791221	2	A	G	0.002138	-0.000275974	0.0003604	0.000239558	0.65	0.651826	3e-09	559185	463010	6.29308e-05	2.85805e-06	35.192	FALSE	FALSE	TRUE	No	NA	NA	NA	NA	NA	NA	Impedance of whole body
76	rs3795503	1	T	C	0.002156	0.000282539	0.0003808	0.000246097	0.33	0.314396	1.5e-08	522703	463010	6.13228e-05	2.85805e-06	32.0555	FALSE	FALSE	TRUE	No	NA	NA	NA	NA	NA	NA	Forced vital capacity, Monocyte count, Whole body fat-free mass
77	rs3797537	5	A	G	0.00212	-0.000176116	0.0003768	0.000252779	0.71	0.716268	1.9e-08	567434	463010	5.57841e-05	1.0292e-06	31.6554	FALSE	FALSE	TRUE	No	NA	NA	NA	NA	NA	NA	Height
78	rs3812036	5	T	C	-0.006869	0.000208255	0.0004059	0.000268276	0.26	0.244357	3.2e-64	525153	463010	0.000545037	1.28784e-06	286.383	FALSE	FALSE	TRUE	No	NA	NA	NA	NA	NA	NA	Activated partial thromboplastin time, Factor XII antigen
79	rs3822939	6	A	G	-0.002807	-0.000335875	0.0003436	0.000229083	0.46	0.46183	3.1e-16	567228	463010	0.000117644	4.70391e-06	66.7386	FALSE	FALSE	TRUE	No	NA	NA	NA	NA	NA	NA	Heel bone mineral density
80	rs3845534	1	A	G	-0.001903	-0.000257326	0.0003463	0.000228968	0.49	0.495182	3.9e-08	561828	463010	5.3746e-05	2.74024e-06	30.1975	FALSE	FALSE	TRUE	No	NA	NA	NA	NA	NA	NA	NA
81	rs3850625	1	A	G	0.004806	9.86e-06	0.0005529	0.00035346	0.12	0.118134	3.6e-18	540112	463010	0.000139872	1.35732e-09	75.5567	FALSE	FALSE	TRUE	No	NA	NA	NA	NA	NA	NA	Whole body fat-free mass
82	rs4491726	2	A	G	0.003183	-0.000303104	0.0003694	0.000245062	0.68	0.683262	6.9e-18	567378	463010	0.000130843	3.24912e-06	74.2468	FALSE	FALSE	TRUE	No	NA	NA	NA	NA	NA	NA	NA
83	rs4656220	1	T	C	0.002143	-0.00127465	0.0003551	0.000236505	0.37	0.371884	1.6e-09	566468	463010	6.42894e-05	6.27104e-05	36.4201	FALSE	FALSE	TRUE	Yes	NA	NA	NA	NA	NA	NA	Impedance of whole body
84	rs4794813	17	A	T	0.005816	0.00076892	0.0003968	0.000263219	0.25	0.25086	1.2e-48	567425	463010	0.000378471	1.84152e-05	214.834	TRUE	FALSE	TRUE	No	NA	NA	NA	NA	NA	NA	Red blood cell count, Forced expiratory volume in 1-second, predicted percentage
85	rs4808154	19	T	C	0.002596	0.000487391	0.0004497	0.000251971	0.71	0.706265	7.8e-09	477618	463010	6.97674e-05	8.08598e-06	33.3244	FALSE	FALSE	TRUE	No	NA	NA	NA	NA	NA	NA	NA
86	rs4820324	22	C	G	-0.002343	-0.000169245	0.0003507	0.000231767	0.5801	0.580514	2.4e-11	561711	463010	7.94558e-05	1.12736e-06	44.6346	TRUE	FALSE	TRUE	No	NA	NA	NA	NA	NA	NA	Body fat percentage, Weight
87	rs4864890	4	T	C	-0.002269	-3.46e-05	0.0003995	0.000253909	0.29	0.294052	1.3e-08	519536	463010	6.20859e-05	4.13126e-08	32.2577	FALSE	FALSE	TRUE	No	NA	NA	NA	NA	NA	NA	Weight, Whole body fat mass, Whole body fat-free mass
88	rs4886755	15	A	G	0.004144	-0.000398314	0.0003445	0.000228435	0.5	0.487463	2.5e-33	564979	463010	0.000256046	6.57588e-06	144.697	FALSE	FALSE	TRUE	No	NA	NA	NA	NA	NA	NA	Red blood cell count, Serum urate
89	rs4940525	18	T	C	0.00328	2.99e-05	0.0004123	0.00027567	0.22	0.220149	1.8e-15	565159	463010	0.00011197	2.75972e-08	63.2877	FALSE	FALSE	TRUE	No	NA	NA	NA	NA	NA	NA	NA
90	rs500830	13	T	C	0.002621	0.000248043	0.0003499	0.000234039	0.4	0.391917	6.8e-14	565028	463010	9.92963e-05	2.41814e-06	56.1106	FALSE	FALSE	TRUE	No	NA	NA	NA	NA	NA	NA	Plateletcrit
91	rs544169	9	A	G	0.00237	-5.4e-05	0.0003878	0.000256532	0.74	0.729558	1e-09	567460	463010	6.58138e-05	9.95593e-08	37.349	FALSE	FALSE	TRUE	No	NA	NA	NA	NA	NA	NA	NA
92	rs55929207	4	C	G	0.002042	-0.000279614	0.0003419	0.000228348	0.49	0.485008	2.3e-09	567453	463010	6.28574e-05	3.24912e-06	35.6707	TRUE	TRUE	TRUE	No	NA	NA	NA	NA	NA	NA	NA
93	rs56065557	3	C	G	-0.003041	-5.54e-05	0.0003831	0.000247304	0.31	0.312101	2.1e-15	522703	463010	0.000120532	1.11827e-07	63.0096	TRUE	FALSE	TRUE	No	NA	NA	NA	NA	NA	NA	Leg fat-free mass
94	rs60980181	2	A	T	-0.002892	8.64e-05	0.0005006	0.000330446	0.14	0.138454	7.6e-09	564513	463010	5.91174e-05	1.53175e-07	33.3744	TRUE	FALSE	TRUE	No	NA	NA	NA	NA	NA	NA	NA
95	rs61830291	1	A	C	-0.003563	0.000228982	0.0006034	0.000389112	0.9	0.904208	3.5e-09	525153	463010	6.63906e-05	7.33689e-07	34.8674	FALSE	FALSE	TRUE	No	NA	NA	NA	NA	NA	NA	Immature fraction of reticulocytes, Impedance of whole body
96	rs61897431	11	T	C	0.002764	0.000231998	0.0004264	0.000234101	0.63	0.610464	9.1e-11	428577	463010	9.80325e-05	2.13591e-06	42.0184	FALSE	FALSE	TRUE	No	rs61897431	rs2293579	T	C	G	A	NA
97	rs62257555	3	A	G	0.004827	-2.92e-05	0.0008671	0.000476515	0.94	0.937348	2.6e-08	443759	463010	6.98295e-05	8.4926e-09	30.9895	FALSE	FALSE	TRUE	No	NA	NA	NA	NA	NA	NA	Heel bone mineral density, Reticulocyte count
98	rs62435145	7	T	G	-0.005496	-0.000367007	0.0004344	0.000254709	0.69	0.68988	1.1e-36	433266	463010	0.000369317	4.47561e-06	160.071	FALSE	FALSE	TRUE	No	NA	NA	NA	NA	NA	NA	Red blood cell count, Trunk predicted mass
99	rs62491533	7	T	C	-0.002741	0.000421559	0.0004576	0.000305591	0.83	0.832544	2.1e-09	567402	463010	6.32307e-05	4.06675e-06	35.8793	FALSE	FALSE	TRUE	No	NA	NA	NA	NA	NA	NA	NA
100	rs63934	11	A	G	0.004202	-0.000501638	0.0004433	0.00029605	0.82	0.8167	2.6e-21	564130	463010	0.000159246	6.20802e-06	89.8494	FALSE	FALSE	TRUE	No	NA	NA	NA	NA	NA	NA	NA
101	rs6458868	6	T	C	-0.002128	1.52e-05	0.0003602	0.000238801	0.65	0.64439	3.5e-09	567401	463010	6.15091e-05	8.4926e-09	34.9023	FALSE	FALSE	TRUE	No	NA	NA	NA	NA	NA	NA	Platelet count
102	rs6481598	10	C	G	0.002313	0.000143904	0.0004204	0.000281127	0.78	0.789436	3.8e-08	567167	463010	5.33693e-05	5.61923e-07	30.2708	TRUE	FALSE	TRUE	No	NA	NA	NA	NA	NA	NA	NA
103	rs6546869	2	A	G	0.006087	-0.000229492	0.0004159	0.000275408	0.22	0.220416	1.7e-48	567325	463010	0.000377427	1.52983e-06	214.204	FALSE	FALSE	TRUE	No	NA	NA	NA	NA	NA	NA	NA
104	rs6574652	14	T	C	-0.001948	0.000237855	0.0003486	0.000230599	0.55	0.549654	2.3e-08	561828	463010	5.55771e-05	2.32003e-06	31.2264	FALSE	FALSE	TRUE	No	NA	NA	NA	NA	NA	NA	NA
105	rs659437	1	T	C	-0.003638	-0.000357431	0.0004732	0.000310913	0.16	0.161232	1.5e-14	566629	463010	0.000104302	2.85805e-06	59.1064	FALSE	FALSE	TRUE	No	NA	NA	NA	NA	NA	NA	Platelet count, Red blood cell count
106	rs6968554	7	A	G	-0.002248	0.000351189	0.0003587	0.000237025	0.36	0.366686	3.7e-10	561828	463010	6.9903e-05	4.70391e-06	39.2761	FALSE	FALSE	TRUE	No	NA	NA	NA	NA	NA	NA	Coffee consumption
107	rs6973656	7	A	G	0.003472	-0.00034372	0.0003496	0.000233188	0.61	0.603048	3.1e-23	567441	463010	0.000173788	4.70391e-06	98.6314	FALSE	FALSE	TRUE	No	NA	NA	NA	NA	NA	NA	Body fat percentage, Hip circumference, Weight
108	rs700753	7	C	G	0.003295	1.42e-05	0.0003613	0.000239752	0.34	0.347165	7.5e-20	567106	463010	0.000146638	8.4926e-09	83.1713	TRUE	FALSE	TRUE	No	NA	NA	NA	NA	NA	NA	Insulin-like growth factor 1
109	rs7024579	9	T	C	0.002333	0.000383189	0.0003839	0.000246633	0.31	0.31304	1.2e-09	536237	463010	6.88663e-05	5.22088e-06	36.931	FALSE	FALSE	TRUE	No	NA	NA	NA	NA	NA	NA	Forced expiratory volume in 1-second, Forced vital capacity
110	rs71606723	4	A	T	0.002893	-0.000165824	0.0004052	0.000275526	0.76	0.779214	9.3e-13	567406	463010	8.98308e-05	7.71729e-07	50.9749	TRUE	FALSE	TRUE	No	NA	NA	NA	NA	NA	NA	NA
111	rs7185391	16	T	G	-0.002646	-0.000243066	0.00039	0.000256127	0.29	0.275172	1.2e-11	525153	463010	8.76449e-05	1.96634e-06	46.0308	FALSE	FALSE	TRUE	No	NA	NA	NA	NA	NA	NA	Eosinophil count, Whole body fat-free mass, Whole body water mass
112	rs72629024	20	C	G	0.003403	0.000147649	0.0005727	0.000330975	0.84	0.858028	2.8e-09	418638	463010	8.43324e-05	4.1797e-07	35.3075	TRUE	FALSE	TRUE	No	NA	NA	NA	NA	NA	NA	NA
113	rs72759880	5	T	G	-0.005739	-0.000225071	0.000542	0.000370651	0.11	0.10615	3.3e-26	567198	463010	0.00019763	8.11086e-07	112.117	FALSE	FALSE	TRUE	No	NA	NA	NA	NA	NA	NA	NA
114	rs72995641	2	A	G	-0.002592	0.000112309	0.0004279	0.000283658	0.2	0.20457	1.4e-09	567338	463010	6.46719e-05	3.43591e-07	36.6931	FALSE	FALSE	TRUE	No	NA	NA	NA	NA	NA	NA	NA
115	rs738527	22	T	C	0.003118	-4.77e-05	0.0003778	0.00024347	0.31	0.327505	1.6e-16	556096	463010	0.000122469	8.80351e-08	68.1125	FALSE	FALSE	TRUE	No	NA	NA	NA	NA	NA	NA	Mean platelet volume, Red blood cell count
116	rs7425436	2	A	G	0.002554	-0.000779068	0.0003786	0.000247485	0.69	0.692807	1.5e-11	525153	463010	8.66477e-05	2.15105e-05	45.5071	FALSE	FALSE	TRUE	No	NA	NA	NA	NA	NA	NA	Basophil count, Sum eosinophil basophil counts
117	rs7475348	10	T	C	0.002676	7.93e-06	0.0003523	0.000229017	0.5	0.494478	3.1e-14	525153	463010	0.000109853	3.05477e-09	57.6959	FALSE	FALSE	TRUE	No	NA	NA	NA	NA	NA	NA	Forced expiratory volume in 1-second, predicted percentage, Leg fat percentage
118	rs7543734	1	C	G	0.00312	0.00019952	0.000482	0.000283295	0.2	0.205055	9.6e-11	529260	463010	7.91611e-05	1.07744e-06	41.8999	TRUE	FALSE	TRUE	No	NA	NA	NA	NA	NA	NA	NA
119	rs75501914	4	A	G	0.004249	0.000488354	0.0007543	0.000462273	0.07	0.065537	1.8e-08	504367	463010	6.29088e-05	2.41814e-06	31.731	FALSE	FALSE	TRUE	No	NA	NA	NA	NA	NA	NA	Platelet count
120	rs75625374	1	C	G	0.004267	0.000229228	0.0007479	0.00047563	0.06	0.062306	1.2e-08	524046	463010	6.211e-05	5.01199e-07	32.5504	TRUE	FALSE	TRUE	No	rs75625374	rs147726416	C	G	A	G	Pulse rate
121	rs7565830	2	A	G	-0.002225	0.000217661	0.0003867	0.000256638	0.72	0.728849	8.8e-09	561828	463010	5.89227e-05	1.52983e-06	33.1063	FALSE	FALSE	TRUE	No	NA	NA	NA	NA	NA	NA	NA
122	rs77915916	6	A	T	0.004739	0.000495624	0.0006253	0.000413202	0.92	0.916657	3.5e-14	567402	463010	0.000101219	3.11195e-06	57.4374	TRUE	FALSE	TRUE	No	NA	NA	NA	NA	NA	NA	NA
123	rs77924615	16	A	G	0.009576	-0.000379948	0.0004519	0.000290015	0.2	0.196675	1.2e-99	524202	463010	0.00085588	3.70968e-06	449.037	FALSE	FALSE	TRUE	No	NA	NA	NA	NA	NA	NA	High blood pressure
124	rs780093	2	T	C	0.004585	-0.000184497	0.0003554	0.000234414	0.39	0.384764	4.5e-38	561731	463010	0.000296201	1.34517e-06	166.434	FALSE	FALSE	TRUE	No	NA	NA	NA	NA	NA	NA	Diabetes, Red blood cell count, Waist circumference and Triglycerides, etc.
125	rs79346194	8	A	G	-0.002146	-6.88e-05	0.000369	0.000247716	0.69	0.694128	1.2e-08	525153	463010	6.17953e-05	1.68503e-07	32.4539	FALSE	FALSE	TRUE	No	NA	NA	NA	NA	NA	NA	NA
126	rs79760705	5	T	G	0.005609	1.9e-05	0.0005512	0.000362007	0.11	0.112808	2.6e-24	566470	463010	0.000182766	5.4327e-09	103.55	FALSE	FALSE	TRUE	No	NA	NA	NA	NA	NA	NA	NA
127	rs801193	7	T	G	-0.002218	-0.000646118	0.0003724	0.000228407	0.54	0.523147	2.6e-09	373803	463010	9.48898e-05	1.72594e-05	35.4733	FALSE	FALSE	TRUE	No	NA	NA	NA	NA	NA	NA	NA
128	rs80282103	10	A	T	0.008084	-0.00046425	0.0006333	0.000415299	0.92	0.916418	2.6e-37	567294	463010	0.000287145	2.74024e-06	162.942	TRUE	FALSE	TRUE	No	NA	NA	NA	NA	NA	NA	NA
129	rs807624	2	T	G	0.003376	0.000276883	0.0003633	0.000238103	0.34	0.357255	1.5e-20	558234	463010	0.000154664	2.98178e-06	86.352	FALSE	FALSE	TRUE	No	NA	NA	NA	NA	NA	NA	Wilms tumor
130	rs8096658	18	C	G	0.004558	-0.000363139	0.0004043	0.000231149	0.51	0.512479	1.8e-29	443172	463010	0.000286711	5.22088e-06	127.098	TRUE	TRUE	TRUE	No	NA	NA	NA	NA	NA	NA	NA
131	rs8101667	19	T	C	0.005007	0.000508478	0.0003625	0.000241246	0.33	0.339497	2.2e-43	567448	463010	0.000336099	9.60053e-06	190.782	FALSE	FALSE	TRUE	No	NA	NA	NA	NA	NA	NA	NA
132	rs8474	10	C	G	0.001944	6.82e-05	0.0003472	0.000230266	0.45	0.446605	2.2e-08	567350	463010	5.52533e-05	1.84625e-07	31.3496	TRUE	TRUE	TRUE	No	NA	NA	NA	NA	NA	NA	NA
133	rs881858	6	A	G	-0.005595	0.000120296	0.0003776	0.000247135	0.7	0.693355	1.1e-49	561519	463010	0.000390843	5.01199e-07	219.551	FALSE	FALSE	TRUE	No	NA	NA	NA	NA	NA	NA	Red blood cell count
134	rs883541	17	A	G	-0.002322	0.000469829	0.0004109	0.0002715	0.77	0.770347	1.6e-08	557003	463010	5.73284e-05	6.44856e-06	31.9338	FALSE	FALSE	TRUE	No	NA	NA	NA	NA	NA	NA	Reticulocyte count
135	rs9375818	6	A	G	-0.002643	0.000617758	0.0004204	0.000276811	0.23	0.221315	3.2e-10	525153	463010	7.52576e-05	1.07039e-05	39.5246	FALSE	FALSE	TRUE	No	NA	NA	NA	NA	NA	NA	NA
136	rs948493	11	T	C	-0.003164	-3.52e-05	0.0003591	0.000240174	0.36	0.343357	1.3e-18	567422	463010	0.000136797	4.92253e-08	77.632	FALSE	FALSE	TRUE	No	NA	NA	NA	NA	NA	NA	Atopic dermatitis, Eosinophil count, Hayfever, allergic rhinitis or eczema, etc.
137	rs956006	15	T	C	0.002191	-0.000254951	0.0003761	0.000243181	0.34	0.326902	5.7e-09	524046	463010	6.47561e-05	2.41814e-06	33.9372	FALSE	FALSE	TRUE	No	NA	NA	NA	NA	NA	NA	Impedance of whole body
138	rs963837	11	T	C	-0.005515	-0.00011345	0.0003553	0.000229173	0.55	0.547009	2.4e-54	520386	463010	0.000462779	5.31022e-07	240.934	FALSE	FALSE	TRUE	No	NA	NA	NA	NA	NA	NA	Red blood cell count
139	rs9807656	18	T	C	-0.003437	0.000487258	0.0005831	0.000377836	0.9	0.898096	3.8e-09	566393	463010	6.13378e-05	3.54717e-06	34.7433	FALSE	FALSE	TRUE	No	NA	NA	NA	NA	NA	NA	NA
140	rs9868185	3	A	G	0.002653	-0.000271672	0.0003451	0.000228709	0.54	0.52417	1.5e-14	567460	463010	0.000104137	3.11195e-06	59.0994	FALSE	FALSE	TRUE	No	NA	NA	NA	NA	NA	NA	Hayfever, allergic rhinitis or eczema
141	rs9891340	17	T	C	0.002361	-0.000505727	0.0003881	0.000228598	0.5	0.468684	1.2e-09	529108	463010	6.99407e-05	1.0563e-05	37.0086	FALSE	FALSE	TRUE	No	NA	NA	NA	NA	NA	NA	Birth weight of first child
142	rs9895661	17	T	C	0.007423	0.000186622	0.0004641	0.000302889	0.82	0.828279	1.4e-57	556992	463010	0.000459079	8.11086e-07	255.82	FALSE	FALSE	TRUE	No	NA	NA	NA	NA	NA	NA	Diastolic blood pressure, Red blood cell count
143	rs9900967	17	A	T	-0.002069	-5.48e-05	0.0003504	0.00023392	0.61	0.605249	3.5e-09	567381	463010	6.14457e-05	1.24846e-07	34.8651	TRUE	FALSE	TRUE	No	NA	NA	NA	NA	NA	NA	Coronary artery disease, Systolic blood pressure, Trunk fat-free mass, etc.
144	rs9932625	16	A	G	-0.002956	3.69e-05	0.0004105	0.000271861	0.23	0.229219	6e-13	567125	463010	9.14248e-05	4.13126e-08	51.8538	FALSE	FALSE	TRUE	No	NA	NA	NA	NA	NA	NA	Heel bone mineral density, High blood pressure
	Abbreviations: AF/F, atrial fibrillation/flutter; Chr, chromosome; EA, effect allele; EAF, effect allele frequency; eGFR, serum creatinine-based estimated glomerular filtration rate; MR, Mendelian randomization; NA, not available; OA, other allele; SE, standard error; SNP = single nucleptide polymorphism.
